# Supplementary material for: Partial masculinization of Aedes aegypti females by conditional expression of Nix
Source: PLoS Negl Trop Dis. 2022 Jul 1;16(7):e0010598. doi: 10.1371/journal.pntd.0010598 (PMC9307153; doi:10.1371/journal.pntd.0010598)
Supplement: S1 Table — (XLSX) [file pntd.0010598.s001.xlsx]

## Sheet: Sheet1
Additional file 1: Table S1 qPCR Primers and efficiency
Primer name	Sequence	Amplicon size	Efficiency
T Nix Fow	5' CGTTCGATTTGTCCCAGAAA 3'	136 bp	0.93
T Nix Rev	5' GGAGGTGTGGGAGGTTTTT 3'
Nix Fow	5' AACCACATTGCGACGTTAAA 3'	96 bp	0.98
Nix Rev	5' TGTTGCCGAATTTTGAATTG 3'
qS7 Fow	5' ACCGCCGTCTACGATGCCA 3'	131 bp	0.1
qS7 Rev	5' ATGGTGGTCTGCTGGTTCTT 3'
tTA FO	5′-GCCGCCATTATTACGACAAG-3′	83bp	0.94
tTA REV	5′-TGATCAATTCAAGGCCGAAT-3′
